# Supplementary material for: Zinc(II)-Sterol Hydrazone Complex as a Potent Anti-Leishmania Agent: Synthesis, Characterization, and Insight into Its Mechanism of Antiparasitic Action
Source: Pharmaceutics. 2023 Mar 31;15(4):1113. doi: 10.3390/pharmaceutics15041113 (PMC10142724; doi:10.3390/pharmaceutics15041113)
Supplement: Supplementary file 1 [file pharmaceutics-15-01113-s001.zip]

Archive with 1 entries (1 files):
- pharmaceutics-2301846-supplementary.pdf
